# Supplementary material for: The Wheat Starchy Endosperm Protein Gradient as a Function of Cultivar and N-fertilization Is Reflected in Mill Stream Protein Content and Composition
Source: Foods. 2023 Nov 21;12(23):4192. doi: 10.3390/foods12234192 (PMC10706271; doi:10.3390/foods12234192)
Supplement: Supplementary file 1 [file foods-12-04192-s001.zip]

Archive with 1 entries (1 files):
- foods-2689116-supplementary.pdf
